# Supplementary material for: Multifunctional multi-shank neural probe for investigating and modulating long-range neural circuits in vivo
Source: Nat Commun. 2019 Aug 22;10:3777. doi: 10.1038/s41467-019-11628-5 (PMC6706395; doi:10.1038/s41467-019-11628-5)
Supplement: Supplementary file 3 — Supplementary Code 1 [file 41467_2019_11628_MOESM3_ESM.zip]

Archive with 2 entries (2 files):
- Customized_Matlab_Code.txt
- README.txt
