# Supplementary material for: Multifunctional multi-shank neural probe for investigating and modulating long-range neural circuits in vivo
Source: Nat Commun. 2019 Aug 22;10:3777. doi: 10.1038/s41467-019-11628-5 (PMC6706395; doi:10.1038/s41467-019-11628-5)
Supplement: Supplementary file 3 — Supplementary Code 1 [file 41467_2019_11628_MOESM3_ESM.zip › Customized_Matlab_Code.txt]

clear all; % Remove items from workspace, freeing up system memory 
close all; 
dir_data = 'C:\'; % file location
dir_file = '';
 
for j=1, % channel number
dir_save = [dir_data dir_file ''];
 
ch = sprintf('%i', j);
load([dir_data dir_file 'test_sample_ch_' ch  '.mat']); % load the data (data.x = time, data.y = amplitude)
fnsave = 'After_figure_sorting';
 
yessave = 1;
 
% Set polarity and the amplitude range (both positive range and negative range)
polarity = { 'n' 'n' 'p' 'p' 'p'};
minAlist = [ -100 -200 100  200 200]*1e-6;
maxAlist = [-200 -300 200 500 500]*1e-6;
RminAlist = [30 50 -30 -50 -150]*1e-6;
RmaxAlist = [50 80 -50 -100 -300]*1e-6;
 
nsort = length(minAlist);
 
clist = { 'r','b','c','m' 'g'};
 
dur = 3e-3;
n = floor(dur/mean(diff(data.x)));
if rem(n,2); n=n+1; end;
 
% Find peaks that are larger X uV and width larger than 2 ms.
figure(1); fign =1 ;
set(fign, 'Units', 'inches', 'PaperPositionMode', 'auto');
set(fign, 'Position', [1 1 20 3]);
 
subplot(2,1,1);
grid off;
tmp = get(gca, 'Position');
plot(data.x, data.y*1e6, 'k'); hold on;
 
nsort2 = [];
for k = 1:nsort,
    disp(sprintf('k = %i', k));
    p = polarity{k};
    minA = minAlist(k);
    maxA = maxAlist(k);
    RminA = RminAlist(k);
    RmaxA = RmaxAlist(k);
 
    
   if data.y >= 10,
       data.y = 0;
   end
   if p == 'n',
        inx_list = find(data.y < minA);
    else
        inx_list = find(data.y > minA);
    end
    
    
    flag = 1; j = 1; flagbrk = 0;dataend = 1;
    
    
    for i = 1:length(inx_list),
        
        inx = inx_list(i);
        
        if exist('xlist')
            if data.x(inx) >= min(xlist{j}) & data.x(inx) <= max(xlist{j})
                flag = 0;
            else
                flag = 1;
                j = j +1;
            end
        end
        
        if flag,
            
            if length(data.x) < inx+25,
                dataend = 0;
                disp('break');
                break;
            else
                xtmp{j} = data.x(inx-25:inx+25);
                ytmp{j} = data.y(inx-25:inx+25);
                
                
                % Align peaks:
                if p == 'n',
                    inx_min = find(min(ytmp{j}) == ytmp{j});
                else
                    inx_min = find(max(ytmp{j}) == ytmp{j});
                end
                
                inx_min = inx_min(1);
               
                inx_orig = inx-25+inx_min+1;
                
                ylisttmp = data.y(inx_orig-n/2:inx_orig+n/2);
                
              if p == 'n', 
                 if min(ylisttmp) > maxA  &  max(ylisttmp) < RmaxA & RminA < max(ylisttmp),   
                    xlist{j} = data.x(inx_orig-n/2:inx_orig+n/2);
                    ylist{j} = data.y(inx_orig-n/2:inx_orig+n/2);
                    tlist{j} = data.x(inx+inx_min+1);               
                    inx_min = find(min(ylist{j})==ylist{j});
                    if length(inx_min) > 1,
                        inx_min_list(j) = inx_min(ceil(length(inx_min)/2));
                    else
                        inx_min_list(j) = inx_min;
                    end
                else
                    if j > 1, j = j-1; end
                 end
              else   
                   if max(ylisttmp) < maxA & min(ylisttmp) > RmaxA & RminA > min(ylisttmp),
                    xlist{j} = data.x(inx_orig-n/2:inx_orig+n/2);
                    ylist{j} = data.y(inx_orig-n/2:inx_orig+n/2);
                    tlist{j} = data.x(inx+inx_min+1);
                    max(ylist{j});   
                    inx_min = find(max(ylist{j})==ylist{j});
                        if length(inx_min) > 1,
                            inx_min_list(j) = inx_min(ceil(length(inx_min)/2));
                        else
                            inx_min_list(j) = inx_min;
                        end
                    else
                        if j > 1, j = j-1; end                   
                 end                    
               end    
            end
        end
    end
        
    if exist('xlist'),
        
        nsort2 = [nsort2, k];
        for j = 1:size(xlist,2),
            figure(1); subplot(2,1,1);
            plot(xlist{j},ylist{j}*1e6, 'Color', clist{k}); hold on;%, 'LineStyle', '-.');
        end
        
        ylabel('Amplitude (\muV)', 'FontSize', 9, 'FontWeight', 'Bold');
        xlabel('Time (s)', 'FontSize', 9, 'FontWeight', 'Bold');
        axis tight; grid on;
        set(gca, 'FontWeight', 'Bold');
        
       
        
        subplot(2,1,2);
        plot([[tlist{:}];[tlist{:}]], [(k-0.8)*ones(size(tlist));(k-0.2)*ones(size(tlist))], 'Color', clist{k}, 'LineWidth', 5)
        hold on;
        axis([data.x(1) data.x(end) -1 k+1]);
        set(gca, 'YTickLabel', {}, 'YTick', zeros(1,0), 'XTickLabel', {1}, 'XTick', zeros(1,0), ...
            'XColor', [1 1 1], 'YColor', [1 1 1], 'Color', [1 1 1]);
        
        eval(['xlist' num2str(k) '= xlist;'])
        eval(['ylist' num2str(k) '= ylist;'])
        eval(['tlist' num2str(k) '= tlist;'])
        eval(['inx_min_list' num2str(k) '= inx_min_list;'])
        
        clear xlist ylist tlist inx_list xtmp ytmp inx_min_list
    else
        
        eval(['xlist' num2str(k) '= NaN;'])
        eval(['ylist' num2str(k) '= NaN;'])
        eval(['tlist' num2str(k) '= NaN;'])
        eval(['inx_min_list' num2str(k) '= NaN;'])
    end    
    
    
end
 
 
subplot(2,1,1);
set(gca, 'Position', [tmp(1) tmp(2)-0.1 tmp(3) tmp(4)+0.1])
subplot(2,1,2);
set(gca, 'Position', [tmp(1) 0.1 tmp(3) tmp(4)/2])
 
if yessave,
    dir_cur = pwd;
    cd(dir_save);
    cd(dir_cur);
end
 
 
figure(2); fign=2;
set(fign, 'Units', 'inches', 'PaperPositionMode', 'auto');
set(fign, 'Position', [1 1 length(nsort2)*5 length(nsort2)*6]);
 
yarray = [];
for z = 1:length(nsort2),
    
    k = nsort2(z);
    if k~=1,
        clear ys N X
    end
        
    eval(['xlist = xlist' num2str(k) ';'])
    eval(['ylist = ylist' num2str(k) ';'])
    eval(['tlist = tlist' num2str(k) ';'])
    eval(['inx_min_list = inx_min_list' num2str(k) ';'])
    
    for i = 1: size(xlist,2),
        yarray = [yarray; ylist{i}];
    end
    
    for i = 1:size(xlist,2)
        x = xlist{i};
        y = ylist{i};
        
        figure(2); subplot(2, length(nsort2), z);
       plot((x-x(inx_min_list(i)))*1e3, y*1e6, 'Color', clist{k}); hold on;
        ylabel('Amplitude (\muV)', 'FontSize', 9, 'FontWeight', 'bold');
        xlabel('Time (ms)', 'FontWeight', 'Bold', 'FontSize', 9);
        set(gca, 'FontWeight', 'bold')       
    end
    
    
    figure(2); subplot(2, length(nsort2), z);
    title(sprintf('# of spikes = %i', size(xlist,2)), 'FontWeight', 'bold', 'FontSize', 9);
    plot((x-x(inx_min_list(end)))*1e3, mean(yarray)*1e6, 'k-');
    
    bin_max = 200;
    bin_step = 1; %ms
    
    subplot(2, length(nsort2), z+1*length(nsort2));
    dt = diff([0 tlist{:}].*1e3);
    [N,X] = hist(dt, 0:bin_step:bin_max);
    multi_ISI = sum(N(1:3));
    bar(X(1:end-1), N(1:end-1));
    ylabel('# of events', 'FontWeight', 'bold', 'FontSize', 9);
    xlabel('Inter-Spike-Interval (ms)', 'FontWeight', 'bold', 'FontSize', 9);
    
    if max(N(1:end-1)) == 0,
        ymax = 1;
    else
        ymax = max(N(1:end-1));
    end
    
    axis([-100 bin_max 0 30])
    title(sprintf('# of spikes below 3 ms = %i', multi_ISI), 'FontWeight', 'bold', 'FontSize', 9);
    set(gca, 'FontWeight', 'Bold');
    
    yarray = [];
end
 
 
 
if yessave,
    for i = 1:length(nsort2),
        subplot(2, length(nsort2), i);
        axis([-1.5 1.5 -500 500])
    end
    
 
    subplot(2, length(nsort2), 2);
    dir_cur = pwd;
    cd(dir_save);
    print('-f2', '-dtiff', '-r600', [dir_save fnsave '_' ch '_ISI''.tif']);
    cd(dir_cur);
end
 
close(1)
clear data
end
