# Supplementary material for: Multifunctional multi-shank neural probe for investigating and modulating long-range neural circuits in vivo
Source: Nat Commun. 2019 Aug 22;10:3777. doi: 10.1038/s41467-019-11628-5 (PMC6706395; doi:10.1038/s41467-019-11628-5)
Supplement: Supplementary file 3 — Supplementary Code 1 [file 41467_2019_11628_MOESM3_ESM.zip › README.txt]

The zip file contains a customized code for Matlab. 

1. System requirements
  - Operating system: Windows 10
  - Required software: Matlab 2016a

2. Installation guide
  - The code runs inside the Matlab and doesn't require any installation. 

3. Demo
  - Run the Matlab and open "customized_code.m" file. 
  - Edit the location of input file in the third line of the code
  - Run (F5)
  - Expected output: sorted signal and raster plot from recorded neural signal 
  - Expected run time: 30 seconds
